# Supplementary material for: Catalyst Accessibility and Acidity in the Hydrocracking of HDPE: A Comparative Study of H-USY, H-ZSM-5, and MCM-41 Modified with Ga and Al
Source: Molecules. 2024 Sep 7;29(17):4248. doi: 10.3390/molecules29174248 (PMC11397643; doi:10.3390/molecules29174248)
Supplement: Supplementary file 1 [file molecules-29-04248-s001.zip]

Archive with 1 entries (1 files):
- molecules-3167318-supplementary.pdf
